# Supplementary material for: Effectiveness of the ALT/AST ratio for predicting insulin resistance in a Korean population: A large-scale, cross-sectional cohort study
Source: PLoS One. 2024 May 17;19(5):e0303333. doi: 10.1371/journal.pone.0303333 (PMC11101110; doi:10.1371/journal.pone.0303333)
Supplement: S1 File — (ZIP) [file pone.0303333.s002.zip]

Archive with 3 entries (3 files):
- PLOS Human Participants Research Checklist.docx
- PLOSone_Figure.docx
- PLOSone_IRB result.png
